# Supplementary material for: 1,1′-Methyl­enedipyridinium dichloride monohydrate
Source: Acta Crystallogr Sect E Struct Rep Online. 2010 Apr 30;66(Pt 5):o1211. doi: 10.1107/S1600536810015096 (PMC2979144; doi:10.1107/S1600536810015096)
Supplement: Supplementary file 1 [file e-66-o1211-sup1.cif]

##############################################################################
###                                                                        ###
###        Electronic paper (Acta Crystallographica Section E)             ###
###                                                                        ###
##############################################################################
#                                                                            #
# This CIF contains the data in a paper accepted for publication in Acta     #
# Crystallographica Section E. It conforms to the requirements of Notes      #
# for Authors for Section E, and has been peer reviewed under the auspices   #
# of the IUCr Commission on Journals.                                        #
#                                                                            #
# Full details of the Crystallographic Information File format               #
# are given in the paper "The Crystallographic Information File (CIF):       #
# a New Standard Archive File for Crystallography" by S. R. Hall, F. H.      #
# Allen and I. D. Brown [Acta Cryst. (1991), A47, 655-685].                  #
#                                                                            #
# The current version of the core CIF dictionary is obtainable from          #
# ftp://ftp.iucr.org/pub/cif_core.dic. The current version number is 2.4.    #
#                                                                            #
# Software is freely available for graphical display of the structure(s) in  #
# this CIF.  For information consult the CIF home page http://www.iucr.org/  #
# cif/home.html                                                              #
#                                                                            #
# This file may be used for bona fide research purposes within the           #
# scientific community so long as proper attribution is given to the journal # 
# article from which it was obtained.                                        #
#                                                                            #
##############################################################################
                                             
data_global
_audit_creation_method     SHELXL-97
_journal_date_recd_electronic     2010-04-20
_journal_date_accepted     2010-04-24
_journal_name_full     'Acta Crystallographica, Section E'
_journal_year     2010
_journal_volume     66
_journal_issue      5
_journal_page_first     o1211
_journal_page_last     o1211
_journal_paper_category     QO
_journal_coeditor_code     JH2148
_publ_contact_author
;
     Dr. Seik Weng Ng
     Department of Chemistry
     University of Malaya
     50603 Kuala Lumpur
     Malaysia
;
_publ_contact_author_email     seikweng@um.edu.my
_publ_contact_author_fax     '03 7967 4193'
_publ_contact_author_phone     '03 7967 6778'
_publ_section_title
;
1,1'-Methylenedipyridinium dichloride monohydrate
;
loop_
    _publ_author_name
    _publ_author_address
    'Fu, Wen-Zhen'
;
Department of Chemistry
Zhengzhou University
Zhengzhou 450052
People's Republic of China
;
    'Wang, Wei-Juan'
;
Department of Chemistry
Zhengzhou University
Zhengzhou 450052
People's Republic of China
;
    'Niu, Yun-Yin'
;
Department of Chemistry
Zhengzhou University
Zhengzhou 450052
People's Republic of China
;
    'Ng, Seik Weng'
;
Department of Chemistry
University of Malaya
50603 Kuala Lumpur
Malaysia
;
_publ_section_synopsis     .
data_I
_audit_creation_method     SHELXL-97
_chemical_name_systematic
;
1,1'-Methylenedipyridinium dichloride monohydrate
;
_chemical_name_common     ?
_chemical_formula_moiety     'C11 H12 N2 2+, 2(Cl -), H2 O'
_chemical_formula_sum     'C11 H14 Cl2 N2 O'
_chemical_formula_iupac     'C11 H12 N2 2+, 2Cl -, H2 O'
_chemical_formula_weight     261.14
_chemical_melting_point     ?
_symmetry_cell_setting     orthorhombic
_symmetry_space_group_name_H-M     'F d d 2'
_symmetry_space_group_name_Hall     'F2 -2d'
loop_
    _symmetry_equiv_pos_as_xyz
    'x, y, z'
    '-x, -y, z'
    'x+1/4, -y+1/4, z+1/4'
    '-x+1/4, y+1/4, z+1/4'
    'x, y+1/2, z+1/2'
    '-x, -y+1/2, z+1/2'
    'x+1/4, -y+3/4, z+3/4'
    '-x+1/4, y+3/4, z+3/4'
    'x+1/2, y, z+1/2'
    '-x+1/2, -y, z+1/2'
    'x+3/4, -y+1/4, z+3/4'
    '-x+3/4, y+1/4, z+3/4'
    'x+1/2, y+1/2, z'
    '-x+1/2, -y+1/2, z'
    'x+3/4, -y+3/4, z+1/4'
    '-x+3/4, y+3/4, z+1/4'
_cell_length_a     16.3384(15)
_cell_length_b     19.0958(18)
_cell_length_c     7.7916(7)
_cell_angle_alpha     90.00
_cell_angle_beta     90.00
_cell_angle_gamma     90.00
_cell_volume     2430.9(4)
_cell_formula_units_Z     8
_cell_measurement_reflns_used     2704
_cell_measurement_theta_min     3.1
_cell_measurement_theta_max     28.2
_cell_measurement_temperature     100(2)
_exptl_crystal_description     Bead
_exptl_crystal_colour     Yellow
_exptl_crystal_size_max     0.30
_exptl_crystal_size_mid     0.15
_exptl_crystal_size_min     0.10
_exptl_crystal_density_diffrn     1.427
_exptl_crystal_density_meas     ?
_exptl_crystal_density_method     'not measured'
_exptl_crystal_F_000     1088
_exptl_absorpt_coefficient_mu     0.514
_exptl_absorpt_correction_type     multi-scan
_exptl_absorpt_process_details     '(SADABS; Sheldrick, 1996)'
_exptl_absorpt_correction_T_min     0.8610
_exptl_absorpt_correction_T_max     0.9504
_diffrn_ambient_temperature     100(2)
_diffrn_radiation_type     MoK\a
_diffrn_radiation_wavelength     0.71073
_diffrn_radiation_source     'fine-focus sealed tube'
_diffrn_radiation_monochromator     graphite
_diffrn_measurement_device_type     'Bruker SMART APEX diffractometer'
_diffrn_measurement_method     '\w scans'
_diffrn_detector_area_resol_mean     ?
_diffrn_reflns_number     5641
_diffrn_reflns_av_R_equivalents     0.0282
_diffrn_reflns_av_sigmaI/netI     0.0255
_diffrn_reflns_theta_min     3.09
_diffrn_reflns_theta_max     27.42
_diffrn_reflns_theta_full     27.42
_diffrn_measured_fraction_theta_max     1.000
_diffrn_measured_fraction_theta_full     1.000
_diffrn_reflns_limit_h_min     -21
_diffrn_reflns_limit_h_max     21
_diffrn_reflns_limit_k_min     -23
_diffrn_reflns_limit_k_max     24
_diffrn_reflns_limit_l_min     -10
_diffrn_reflns_limit_l_max     10
_diffrn_standards_number     0
_diffrn_standards_interval_count     0
_diffrn_standards_interval_time     0
_diffrn_standards_decay_%     0
_reflns_number_total     1389
_reflns_number_gt     1333
_reflns_threshold_expression     I>2\s(I)
_refine_ls_structure_factor_coef     Fsqd
_refine_ls_matrix_type     full
_refine_ls_R_factor_all     0.0237
_refine_ls_R_factor_gt     0.0222
_refine_ls_wR_factor_gt     0.0552
_refine_ls_wR_factor_ref     0.0563
_refine_ls_goodness_of_fit_ref     1.035
_refine_ls_restrained_S_all     1.035
_refine_ls_number_reflns     1389
_refine_ls_number_parameters     78
_refine_ls_number_restraints     2
_refine_ls_hydrogen_treatment     mixed
_refine_ls_weighting_scheme     calc
_refine_ls_weighting_details
         'calc w=1/[\s^2^(Fo^2^)+(0.0329P)^2^+1.2206P] where P=(Fo^2^+2Fc^2^)/3'
_atom_sites_solution_hydrogens     geom
_atom_sites_solution_primary     direct
_atom_sites_solution_secondary     difmap
_refine_ls_shift/su_max     0.001
_refine_ls_shift/su_mean     0.001
_refine_diff_density_max     0.230
_refine_diff_density_min     -0.163
_refine_ls_extinction_method     none
_refine_ls_extinction_coef     ?
_refine_ls_abs_structure_details     'Flack (1983), 642 Friedel pairs'
_refine_ls_abs_structure_Flack     0.01(6)
loop_
    _atom_type_symbol
    _atom_type_description
    _atom_type_scat_dispersion_real
    _atom_type_scat_dispersion_imag
    _atom_type_scat_source
    'C' 'C' 0.0033 0.0016
                         'International Tables Vol C Tables 4.2.6.8 and 6.1.1.4'
    'H' 'H' 0.0000 0.0000
                         'International Tables Vol C Tables 4.2.6.8 and 6.1.1.4'
    'N' 'N' 0.0061 0.0033
                         'International Tables Vol C Tables 4.2.6.8 and 6.1.1.4'
    'O' 'O' 0.0106 0.0060
                         'International Tables Vol C Tables 4.2.6.8 and 6.1.1.4'
    'Cl' 'Cl' 0.1484 0.1585
                         'International Tables Vol C Tables 4.2.6.8 and 6.1.1.4'
_computing_data_collection     'APEX2 (Bruker, 2009)'
_computing_cell_refinement     'SAINT (Bruker, 2009)'
_computing_data_reduction     'SAINT (Bruker, 2009)'
_computing_structure_solution     'SHELXS97 (Sheldrick, 2008)'
_computing_structure_refinement     'SHELXL97 (Sheldrick, 2008)'
_computing_molecular_graphics     'X-SEED (Barbour, 2001)'
_computing_publication_material     'publCIF (Westrip, 2010)'
loop_
    _atom_site_type_symbol
    _atom_site_label
    _atom_site_fract_x
    _atom_site_fract_y
    _atom_site_fract_z
    _atom_site_U_iso_or_equiv
    _atom_site_adp_type
    _atom_site_calc_flag
    _atom_site_refinement_flags
    _atom_site_occupancy
    _atom_site_disorder_assembly
    _atom_site_disorder_group
    Cl Cl1 0.12462(2) 0.17275(2) 0.49998(5) 0.01587(10) Uani d . 1 . .
    O O1W 0.2500 0.2500 0.2443(2) 0.0215(3) Uani d SD 1 . .
    H H1 0.2178(13) 0.2280(11) 0.311(3) 0.045(7) Uiso d D 1 . .
    N N1 0.18673(8) 0.21731(7) -0.11511(17) 0.0151(3) Uani d . 1 . .
    C C1 0.19934(9) 0.15212(8) -0.0531(2) 0.0166(3) Uani d . 1 . .
    H H1A 0.2490 0.1283 -0.0780 0.020 Uiso calc R 1 . .
    C C2 0.14070(9) 0.12028(8) 0.0456(2) 0.0179(3) Uani d . 1 . .
    H H2 0.1495 0.0744 0.0892 0.021 Uiso calc R 1 . .
    C C3 0.06819(9) 0.15569(8) 0.0813(2) 0.0181(3) Uani d . 1 . .
    H H3 0.0272 0.1345 0.1503 0.022 Uiso calc R 1 . .
    C C4 0.05662(9) 0.22220(8) 0.0150(2) 0.0206(3) Uani d . 1 . .
    H H4 0.0072 0.2468 0.0373 0.025 Uiso calc R 1 . .
    C C5 0.11688(10) 0.25259(9) -0.0834(2) 0.0185(3) Uani d . 1 . .
    H H5 0.1093 0.2983 -0.1289 0.022 Uiso calc R 1 . .
    C C6 0.2500 0.2500 -0.2232(3) 0.0204(5) Uani d S 1 . .
    H H6A 0.2754 0.2141 -0.2978 0.024 Uiso calc PR 0.50 . .
    H H6B 0.2246 0.2859 -0.2978 0.024 Uiso calc PR 0.50 . .
loop_
    _atom_site_aniso_label
    _atom_site_aniso_U_11
    _atom_site_aniso_U_22
    _atom_site_aniso_U_33
    _atom_site_aniso_U_12
    _atom_site_aniso_U_13
    _atom_site_aniso_U_23
    Cl1 0.01387(14) 0.01789(17) 0.01585(16) -0.00100(12) 0.00111(14) 0.00074(14)
    O1W 0.0237(8) 0.0210(8) 0.0199(9) -0.0049(6) 0.000 0.000
    N1 0.0153(6) 0.0175(6) 0.0127(6) -0.0044(5) 0.0002(5) -0.0016(5)
    C1 0.0141(7) 0.0166(7) 0.0191(8) -0.0001(6) -0.0005(6) -0.0034(6)
    C2 0.0184(7) 0.0149(8) 0.0204(8) -0.0012(6) -0.0016(6) 0.0001(6)
    C3 0.0153(7) 0.0222(8) 0.0166(8) -0.0065(6) 0.0019(6) -0.0034(7)
    C4 0.0150(6) 0.0207(7) 0.0261(9) 0.0011(6) 0.0001(7) -0.0066(7)
    C5 0.0183(8) 0.0154(8) 0.0219(9) -0.0013(6) -0.0067(6) -0.0025(7)
    C6 0.0199(10) 0.0282(12) 0.0131(11) -0.0111(9) 0.000 0.000
loop_
    _geom_bond_atom_site_label_1
    _geom_bond_atom_site_label_2
    _geom_bond_site_symmetry_2
    _geom_bond_distance
    _geom_bond_publ_flag
    O1W H1 . 0.850(10)
                     ?
    N1 C5 . 1.348(2) ?
    N1 C1 . 1.351(2) ?
    N1 C6 . 1.4724(18) ?
    C1 C2 . 1.371(2) ?
    C1 H1A . 0.9500 ?
    C2 C3 . 1.392(2) ?
    C2 H2 . 0.9500 ?
    C3 C4 . 1.384(2) ?
    C3 H3 . 0.9500 ?
    C4 C5 . 1.376(2) ?
    C4 H4 . 0.9500 ?
    C5 H5 . 0.9500 ?
    C6 N1 14 1.4724(18) ?
    C6 H6A . 0.9900 ?
    C6 H6B . 0.9900 ?
loop_
    _geom_angle_atom_site_label_1
    _geom_angle_atom_site_label_2
    _geom_angle_atom_site_label_3
    _geom_angle_site_symmetry_1
    _geom_angle_site_symmetry_3
    _geom_angle
    _geom_angle_publ_flag
    C5 N1 C1 . . 121.60(14) ?
    C5 N1 C6 . . 119.16(12) ?
    C1 N1 C6 . . 119.22(12) ?
    N1 C1 C2 . . 120.18(15) ?
    N1 C1 H1A . . 119.9 ?
    C2 C1 H1A . . 119.9 ?
    C1 C2 C3 . . 119.44(15) ?
    C1 C2 H2 . . 120.3 ?
    C3 C2 H2 . . 120.3 ?
    C4 C3 C2 . . 119.15(14) ?
    C4 C3 H3 . . 120.4 ?
    C2 C3 H3 . . 120.4 ?
    C5 C4 C3 . . 119.82(14) ?
    C5 C4 H4 . . 120.1 ?
    C3 C4 H4 . . 120.1 ?
    N1 C5 C4 . . 119.80(16) ?
    N1 C5 H5 . . 120.1 ?
    C4 C5 H5 . . 120.1 ?
    N1 C6 N1 14 . 110.20(18) ?
    N1 C6 H6A 14 . 109.6 ?
    N1 C6 H6A . . 109.6 ?
    N1 C6 H6B 14 . 109.6 ?
    N1 C6 H6B . . 109.6 ?
    H6A C6 H6B . . 108.1 ?
loop_
    _geom_torsion_atom_site_label_1
    _geom_torsion_atom_site_label_2
    _geom_torsion_atom_site_label_3
    _geom_torsion_atom_site_label_4
    _geom_torsion_site_symmetry_1
    _geom_torsion_site_symmetry_2
    _geom_torsion_site_symmetry_3
    _geom_torsion_site_symmetry_4
    _geom_torsion
    _geom_torsion_publ_flag
    C5 N1 C1 C2 . . . . -0.4(2) ?
    C6 N1 C1 C2 . . . . -178.98(14) ?
    N1 C1 C2 C3 . . . . 0.0(2) ?
    C1 C2 C3 C4 . . . . 0.5(2) ?
    C2 C3 C4 C5 . . . . -0.6(2) ?
    C1 N1 C5 C4 . . . . 0.3(2) ?
    C6 N1 C5 C4 . . . . 178.89(16) ?
    C3 C4 C5 N1 . . . . 0.2(2) ?
    C5 N1 C6 N1 . . . 14 97.68(14) ?
    C1 N1 C6 N1 . . . 14 -83.73(13) ?
loop_
    _geom_hbond_atom_site_label_D
    _geom_hbond_atom_site_label_H
    _geom_hbond_atom_site_label_A
    _geom_hbond_site_symmetry_A
    _geom_hbond_distance_DH
    _geom_hbond_distance_HA
    _geom_hbond_distance_DA
    _geom_hbond_angle_DHA
    _geom_hbond_publ_flag
    O1w H1 Cl1 . 0.850(10)
                         2.370(10)
                                 3.2160(10)
                                          177(2) yes
