# Supplementary material for: 1,1′-Methyl­enedipyridinium dichloride monohydrate
Source: Acta Crystallogr Sect E Struct Rep Online. 2010 Apr 30;66(Pt 5):o1211. doi: 10.1107/S1600536810015096 (PMC2979144; doi:10.1107/S1600536810015096)
Supplement: Supplementary file 2 [file e-66-o1211-Isup2.hkl]

# 
# h,k,l, Fc-squared, Fo-squared, sigma(Fo-squared) and status flag 
# 
data_I
_shelx_title '  Fdd2  642 Friedel pairs' 
_shelx_refln_list_code          4 
_shelx_F_calc_maximum      325.03 
_exptl_crystal_F_000      1088.00 
_reflns_d_resolution_high  0.7717 
 
loop_ 
 _symmetry_equiv_pos_as_xyz 
 'x, y, z' 
 '-x, -y, z' 
 'x+1/4, -y+1/4, z+1/4' 
 '-x+1/4, y+1/4, z+1/4' 
 'x, y+1/2, z+1/2' 
 '-x, -y+1/2, z+1/2' 
 'x+1/4, -y+3/4, z+3/4' 
 '-x+1/4, y+3/4, z+3/4' 
 'x+1/2, y, z+1/2' 
 '-x+1/2, -y, z+1/2' 
 'x+3/4, -y+1/4, z+3/4' 
 '-x+3/4, y+1/4, z+3/4' 
 'x+1/2, y+1/2, z' 
 '-x+1/2, -y+1/2, z' 
 'x+3/4, -y+3/4, z+1/4' 
 '-x+3/4, y+3/4, z+1/4' 
 
_cell_length_a    16.3384 
_cell_length_b    19.0958 
_cell_length_c     7.7916 
_cell_angle_alpha  90.000 
_cell_angle_beta   90.000 
_cell_angle_gamma  90.000 
 
_shelx_F_squared_multiplier     1.000 
 
loop_ 
 _refln_index_h 
 _refln_index_k 
 _refln_index_l 
 _refln_F_squared_calc 
 _refln_F_squared_meas 
 _refln_F_squared_sigma 
 _refln_observed_status 
   2   0 -10      459.29      445.37     72.91 o 
   0   2 -10     2259.23     2468.34    184.19 o 
   2   2 -10     1625.73     1733.35     91.52 o 
   1   1  -9      526.45      571.65     53.81 o 
   3   1  -9     2229.52     2270.63     85.01 o 
   5   1  -9     1901.93     2179.98     99.05 o 
   7   1  -9     1753.26     1771.77     88.48 o 
   9   1  -9      933.36      943.63     68.02 o 
   1   3  -9     2765.94     2714.63     92.99 o 
   3   3  -9     2488.50     2442.94     87.98 o 
   5   3  -9      468.06      484.80     49.59 o 
   7   3  -9     2007.23     2050.24     95.36 o 
   9   3  -9     1715.53     1871.59     88.46 o 
   1   5  -9     3228.59     3305.12    102.99 o 
   3   5  -9      616.44      678.80     56.16 o 
   5   5  -9     2484.08     2626.80     93.51 o 
   7   5  -9      639.15      680.44     58.04 o 
   1   7  -9     2653.31     2955.58     97.19 o 
   3   7  -9      453.98      470.86     49.40 o 
   5   7  -9      480.15      426.50     49.28 o 
   7   7  -9      392.53      437.45     58.42 o 
   1   9  -9     2365.57     2364.91     88.09 o 
   3   9  -9     1310.30     1349.77    111.05 o 
   5   9  -9      442.66      426.22     57.11 o 
   1  11  -9     1035.38     1094.29    105.72 o 
   0   0  -8     7772.05     7977.37    316.09 o 
   4   0  -8     3235.55     3353.62    201.36 o 
   8   0  -8     5061.33     5399.19    185.08 o 
  12   0  -8     2088.07     1930.91    197.52 o 
   2   2  -8      328.24      351.03     47.85 o 
   4   2  -8      163.96      148.87     30.99 o 
   6   2  -8        5.54      -21.93     21.90 o 
   8   2  -8      355.64      404.03     43.67 o 
  10   2  -8      243.51      237.34     39.52 o 
  12   2  -8      180.85      136.61     35.69 o 
   0   4  -8     2385.08     2327.57    112.70 o 
   2   4  -8     6423.56     6687.87    178.15 o 
   4   4  -8     1760.50     1786.22     77.95 o 
   6   4  -8     5091.06     5219.36    124.94 o 
   8   4  -8     2592.16     2450.94     86.65 o 
  10   4  -8     3526.94     3656.38    125.88 o 
  12   4  -8      652.20      686.77     58.42 o 
   2   6  -8      311.96      328.86     45.22 o 
   4   6  -8      276.44      301.16     38.73 o 
   6   6  -8      384.01      392.21     43.67 o 
   8   6  -8       97.58       86.94     30.87 o 
  10   6  -8       81.45       85.12     31.36 o 
   0   8  -8     4923.76     5049.61    280.20 o 
   2   8  -8     1241.30     1162.74     65.84 o 
   4   8  -8     6957.51     7314.62    178.92 o 
   6   8  -8     8181.55     8126.65    164.05 o 
   8   8  -8     3593.59     3287.33    158.54 o 
  10   8  -8     4832.03     4353.21    142.88 o 
   2  10  -8       22.63       25.42     31.09 o 
   4  10  -8        0.62      -40.99     27.33 o 
   6  10  -8       62.92       64.56     35.59 o 
   8  10  -8      104.24      116.45     39.76 o 
   0  12  -8     2246.85     2357.82    174.56 o 
   2  12  -8      677.38      743.92     83.68 o 
   4  12  -8     2684.00     3078.62    141.35 o 
   6  12  -8      617.38      503.86     77.69 o 
   2  14  -8      103.63      117.15     49.99 o 
   4  14  -8        2.34       26.33     44.03 o 
   1   1  -7     6215.12     6306.75    128.33 o 
   3   1  -7     3650.00     3547.47     91.80 o 
   5   1  -7     3204.55     3114.27     87.50 o 
   7   1  -7     2587.49     2565.06    126.24 o 
   9   1  -7     2349.16     2323.22     78.89 o 
  11   1  -7     1557.67     1435.07     74.05 o 
  13   1  -7     1357.57     1319.81     74.42 o 
  15   1  -7     2601.52     2871.07    117.76 o 
   1   3  -7     2499.32     2570.04     77.20 o 
   3   3  -7     2063.29     2057.96     69.52 o 
   5   3  -7     2234.45     2206.64     73.21 o 
   7   3  -7     4662.51     4890.73    115.02 o 
   9   3  -7     4410.79     4590.50    113.86 o 
  11   3  -7      851.23      769.37     81.33 o 
  13   3  -7      934.53      919.19     63.23 o 
  15   3  -7      859.27     1060.46     70.48 o 
   1   5  -7     3301.86     3330.09     87.91 o 
   3   5  -7     3296.18     3250.12     97.70 o 
   5   5  -7      886.95      982.32     57.05 o 
   7   5  -7      324.87      317.03     36.95 o 
   9   5  -7       54.06       66.48     27.05 o 
  11   5  -7      989.21      911.17     60.34 o 
  13   5  -7     4473.91     4767.60    125.28 o 
   1   7  -7     2611.30     2716.04     79.87 o 
   3   7  -7     2633.15     2667.09     79.87 o 
   5   7  -7     3398.98     3387.49     92.66 o 
   7   7  -7     2261.86     2206.39     75.21 o 
   9   7  -7      779.70      806.60    134.04 o 
  11   7  -7     2304.93     2339.16     83.86 o 
  13   7  -7     1441.52     1675.21    113.99 o 
   1   9  -7     4854.65     5151.25    133.47 o 
   3   9  -7     1727.49     1685.94    121.81 o 
   5   9  -7      298.67      343.90     38.09 o 
   7   9  -7      104.15       50.11     32.41 o 
   9   9  -7       55.90       93.09     36.56 o 
  11   9  -7      729.30      791.07     69.24 o 
  13   9  -7     1055.47     1194.26     86.17 o 
   1  11  -7     3602.29     3707.76    157.50 o 
   3  11  -7     2425.52     2577.18    179.76 o 
   5  11  -7     1139.93     1074.78     71.64 o 
   7  11  -7     2291.29     2178.80     91.22 o 
   9  11  -7      865.03      841.20     68.80 o 
  11  11  -7     1676.17     1748.68    100.36 o 
   1  13  -7     3962.17     4085.76    154.94 o 
   3  13  -7     2703.30     2632.68    122.94 o 
   5  13  -7      823.28      950.13     86.67 o 
   7  13  -7     1971.07     2033.31    119.67 o 
   9  13  -7     1468.67     1520.98     90.45 o 
   1  15  -7     1386.18     1565.63    135.87 o 
   3  15  -7      543.41      480.64    113.43 o 
   5  15  -7      568.63      556.07     84.00 o 
   7  15  -7      878.06      839.78    125.79 o 
   3  17  -7     1536.49     1603.98    160.43 o 
   2   0  -6     2022.55     2084.75     89.76 o 
   6   0  -6     1456.22     1663.00    252.20 o 
  10   0  -6      596.91      661.05     69.67 o 
  14   0  -6      186.86      174.24     63.81 o 
   0   2  -6      978.72      981.02     71.60 o 
   2   2  -6     4502.77     4399.81     96.08 o 
   4   2  -6     3575.96     3447.73     84.67 o 
   6   2  -6    10124.07    10115.33    170.91 o 
   8   2  -6     1489.19     1514.14     60.75 o 
  10   2  -6     8305.58     8270.50    157.23 o 
  12   2  -6     3000.84     3085.58     79.69 o 
  14   2  -6     2755.29     2724.27     90.99 o 
  16   2  -6      473.74      449.33     49.33 o 
   2   4  -6     1610.19     1616.80     57.16 o 
   4   4  -6       86.87       82.85     29.83 o 
   6   4  -6      152.64      161.75     22.17 o 
   8   4  -6      190.99      235.14     26.35 o 
  10   4  -6     1517.05     1475.91     86.57 o 
  12   4  -6       11.41       30.87     20.91 o 
  14   4  -6     2111.87     2107.71     69.89 o 
  16   4  -6      355.22      317.17     38.44 o 
   0   6  -6    13809.36    14069.40    395.38 o 
   2   6  -6     1704.51     1723.07     49.20 o 
   4   6  -6    10234.28    10471.08    148.11 o 
   6   6  -6     2864.24     2835.59     66.83 o 
   8   6  -6    24341.68    23954.97    292.43 o 
  10   6  -6     1081.08     1134.98     55.70 o 
  12   6  -6     5688.23     5811.84    160.56 o 
  14   6  -6     1149.26     1082.58     58.69 o 
  16   6  -6     4337.35     4464.54    122.71 o 
   2   8  -6      641.81      647.42     34.23 o 
   4   8  -6     2662.64     2589.31     61.97 o 
   6   8  -6     1027.35      903.29     39.33 o 
   8   8  -6       86.12      121.22     20.72 o 
  10   8  -6      209.32      231.93     28.77 o 
  12   8  -6     1180.62     1094.75     68.73 o 
  14   8  -6      774.01      800.13     60.41 o 
   0  10  -6     4621.94     4707.99    129.32 o 
   2  10  -6     7805.68     8006.71    167.51 o 
   4  10  -6      173.69      158.69     20.92 o 
   6  10  -6    10016.12    10243.09    151.47 o 
   8  10  -6      235.18      181.54     32.70 o 
  10  10  -6     6269.89     6296.20    134.81 o 
  12  10  -6      246.79      299.57     35.14 o 
  14  10  -6     3191.35     3278.49    102.90 o 
   2  12  -6      578.87      561.16     35.90 o 
   4  12  -6      216.98      187.26     28.53 o 
   6  12  -6     1383.50     1217.73    127.39 o 
   8  12  -6      119.05      139.82     25.68 o 
  10  12  -6      238.37      278.86     36.74 o 
  12  12  -6       69.03       77.87     30.91 o 
   0  14  -6     2308.29     2471.96    105.13 o 
   2  14  -6     1495.65     1548.21     83.18 o 
   4  14  -6     4636.32     4912.77    109.68 o 
   6  14  -6     2419.13     2423.64     77.12 o 
   8  14  -6      925.64      936.94     57.89 o 
  10  14  -6     2432.30     2680.25    108.07 o 
  12  14  -6     2361.79     2724.94     91.98 o 
   2  16  -6       40.35        7.39     29.13 o 
   4  16  -6       41.35       87.00     40.07 o 
   6  16  -6      330.66      265.74     42.09 o 
   8  16  -6       47.83       63.64     33.61 o 
  10  16  -6      390.46      438.74     54.60 o 
   0  18  -6     6777.33     7856.74    309.16 o 
   2  18  -6     3804.40     3896.67    146.23 o 
   4  18  -6     2347.58     2420.40    115.57 o 
   6  18  -6      585.64      725.16    113.90 o 
   1   1  -5    11605.72    12226.67    150.50 o 
   3   1  -5     5527.10     5648.98     65.62 o 
   5   1  -5    11457.10    11963.99    114.64 o 
   7   1  -5     3947.32     4060.00     61.48 o 
   9   1  -5       81.69      103.32     18.79 o 
  11   1  -5     8837.29     8920.01    140.29 o 
  13   1  -5      694.94      669.12     43.45 o 
  15   1  -5     2630.97     2629.53     69.24 o 
  17   1  -5     2208.48     2352.65     85.36 o 
   1   3  -5     6964.09     7030.75    117.57 o 
   3   3  -5     2229.67     2331.60     60.13 o 
   5   3  -5     1094.16     1157.32     30.31 o 
   7   3  -5      436.96      431.47     23.30 o 
   9   3  -5      835.20      901.19     35.00 o 
  11   3  -5     1523.68     1518.41     43.93 o 
  13   3  -5     1317.18     1388.69     49.82 o 
  15   3  -5     3525.33     3703.21     75.91 o 
  17   3  -5     1770.27     1811.29     81.83 o 
   1   5  -5     2070.50     2113.34     42.71 o 
   3   5  -5    14816.47    15427.90    169.19 o 
   5   5  -5     1210.30     1271.32     36.90 o 
   7   5  -5     6908.84     7162.89    101.26 o 
   9   5  -5     4588.63     4653.07     82.51 o 
  11   5  -5      138.38      162.31     21.76 o 
  13   5  -5     2656.88     2445.54     63.43 o 
  15   5  -5     1073.29     1129.52     52.77 o 
  17   5  -5      529.68      511.91     43.81 o 
   1   7  -5     4242.57     4480.17     97.29 o 
   3   7  -5     3706.67     3751.77     63.09 o 
   5   7  -5     1297.82     1424.68     43.75 o 
   7   7  -5      512.58      508.28     38.47 o 
   9   7  -5     2058.33     1887.28     55.24 o 
  11   7  -5     1422.63     1381.02     56.00 o 
  13   7  -5     4077.56     3994.44    115.06 o 
  15   7  -5     2137.34     2266.48     75.92 o 
  17   7  -5     1382.57     1543.96     81.70 o 
   1   9  -5     4320.29     4366.09     70.30 o 
   3   9  -5     2315.73     2321.19     53.96 o 
   5   9  -5     5812.25     5804.47    104.87 o 
   7   9  -5     1656.00     1581.19    101.26 o 
   9   9  -5     3096.19     2982.80     64.29 o 
  11   9  -5     1217.16     1278.47     57.14 o 
  13   9  -5      653.98      651.70     72.79 o 
  15   9  -5     1135.24     1250.45     57.56 o 
   1  11  -5     5455.21     5764.03     85.59 o 
   3  11  -5     4672.24     4664.04     84.68 o 
   5  11  -5     7005.65     7326.51    136.61 o 
   7  11  -5     1578.66     1742.59     53.88 o 
   9  11  -5     2035.64     2113.47     62.37 o 
  11  11  -5     5271.05     5152.73    104.81 o 
  13  11  -5     3694.09     3687.53     91.76 o 
  15  11  -5     1017.00      981.94     53.53 o 
   1  13  -5     1589.39     1590.24     72.42 o 
   3  13  -5     3533.93     3644.43     86.21 o 
   5  13  -5     3371.09     3295.09     73.70 o 
   7  13  -5     1717.37     1768.24     56.26 o 
   9  13  -5     1342.58     1355.89     58.64 o 
  11  13  -5     1351.33     1499.47     72.67 o 
  13  13  -5     2025.53     1977.98     84.70 o 
   1  15  -5     1939.57     2011.75     65.50 o 
   3  15  -5     2593.34     2584.59     74.71 o 
   5  15  -5     2116.59     2138.83     80.27 o 
   7  15  -5     2457.67     2538.69     91.38 o 
   9  15  -5     2856.06     2887.62    152.47 o 
  11  15  -5     1984.24     1969.70    133.71 o 
  13  15  -5     1433.46     1466.71    113.81 o 
   1  17  -5      883.70      874.47    123.98 o 
   3  17  -5     2821.82     2832.16     96.29 o 
   5  17  -5      988.60     1065.50     69.00 o 
   7  17  -5     1179.42     1283.87     77.16 o 
   9  17  -5      916.79     1057.07     73.57 o 
  11  17  -5      761.58      851.93     70.59 o 
   1  19  -5     1564.80     1565.77    105.38 o 
   3  19  -5      400.72      414.83     60.42 o 
   5  19  -5      813.64      747.90     76.43 o 
   7  19  -5     1249.42     1332.82    135.02 o 
   1  21  -5     1045.68     1073.36     94.62 o 
   3  21  -5     1100.90     1041.92     92.33 o 
   0   0  -4    27663.30    27930.87    690.28 o 
   4   0  -4     6267.69     6290.65     93.71 o 
   8   0  -4    27653.55    26512.36    386.29 o 
  12   0  -4     8951.01     8295.46    169.99 o 
  16   0  -4     6114.06     5960.74    187.81 o 
   2   2  -4      977.36     1101.50     26.17 o 
   4   2  -4     2888.96     3200.24     45.63 o 
   6   2  -4     5351.57     5765.31     73.10 o 
   8   2  -4      738.49      686.84     34.86 o 
  10   2  -4     5672.91     5744.86     89.89 o 
  12   2  -4     3215.45     3301.80     62.92 o 
  14   2  -4      320.13      325.78     29.09 o 
  16   2  -4       57.30       87.76     27.97 o 
  18   2  -4       34.34       16.16     27.27 o 
   0   4  -4     2784.24     3026.19     76.80 o 
   2   4  -4    15435.29    15219.30    160.24 o 
   4   4  -4    24416.78    26058.20    259.63 o 
   6   4  -4    17502.89    17282.37    170.33 o 
   8   4  -4     1609.40     1708.15     42.80 o 
  10   4  -4    13739.33    13431.68    140.37 o 
  12   4  -4     4859.04     4893.59     86.52 o 
  14   4  -4     7091.02     7089.76    114.43 o 
  16   4  -4      421.06      435.19     43.48 o 
  18   4  -4     2624.75     2653.66    101.95 o 
   2   6  -4     2019.40     2241.23     42.33 o 
   4   6  -4     7206.20     8027.67    100.76 o 
   6   6  -4     4180.70     4383.25     77.06 o 
   8   6  -4      392.12      374.97     25.26 o 
  10   6  -4     2960.58     3002.92     88.59 o 
  12   6  -4     1127.10     1056.11     39.00 o 
  14   6  -4       25.82       13.30     20.14 o 
  16   6  -4      347.61      418.97     35.15 o 
  18   6  -4      627.01      683.33     56.09 o 
   0   8  -4     2332.06     2342.43    140.96 o 
   2   8  -4     6999.21     7052.45    115.37 o 
   4   8  -4    15335.26    15504.32    170.09 o 
   6   8  -4     4771.24     4660.30     73.25 o 
   8   8  -4     3901.97     4010.47     65.93 o 
  10   8  -4     4517.93     4409.47     73.16 o 
  12   8  -4     7848.61     7977.06    122.40 o 
  14   8  -4     2986.03     2835.78     71.39 o 
  16   8  -4     1763.29     1738.19     73.42 o 
  18   8  -4     2690.61     2681.79     95.14 o 
   2  10  -4     3731.83     3728.63     60.90 o 
   4  10  -4     2447.91     2560.25     50.12 o 
   6  10  -4      456.19      502.56     29.92 o 
   8  10  -4      247.29      218.06     22.92 o 
  10  10  -4      876.62      870.78     47.38 o 
  12  10  -4     2027.74     1892.58     56.34 o 
  14  10  -4      729.72      732.84     43.88 o 
  16  10  -4       86.51       81.78     25.99 o 
   0  12  -4    13389.37    13360.48    213.95 o 
   2  12  -4     2945.53     2997.73     62.10 o 
   4  12  -4     3953.80     3857.63     73.96 o 
   6  12  -4     2187.76     2232.71     60.46 o 
   8  12  -4     7843.26     7702.32    124.04 o 
  10  12  -4      963.81      967.37     44.91 o 
  12  12  -4     3084.84     3034.03     72.67 o 
  14  12  -4      435.60      496.48     48.28 o 
  16  12  -4     4760.17     4910.83    128.52 o 
   2  14  -4     2954.40     2838.12    118.45 o 
   4  14  -4     1969.41     1906.09     59.80 o 
   6  14  -4      604.06      564.05     35.36 o 
   8  14  -4       49.58       22.01     19.75 o 
  10  14  -4       21.41       56.58     22.29 o 
  12  14  -4       69.30       50.80     23.46 o 
  14  14  -4      459.01      370.94     43.16 o 
   0  16  -4     1264.78     1526.22    131.49 o 
   2  16  -4     9676.95     9984.57    190.30 o 
   4  16  -4      159.98      153.58     35.38 o 
   6  16  -4     6582.68     6638.57    151.08 o 
   8  16  -4       88.28      120.83     32.79 o 
  10  16  -4     4743.16     5056.66    122.75 o 
  12  16  -4      586.51      686.66     64.94 o 
   2  18  -4     1653.60     1660.09    103.13 o 
   4  18  -4     1437.00     1304.33     93.12 o 
   6  18  -4       48.62       86.78     37.87 o 
   8  18  -4       10.60       15.40     26.58 o 
  10  18  -4       98.77      121.59     32.70 o 
   0  20  -4     5547.57     5954.67    262.66 o 
   2  20  -4      140.64      128.86     43.10 o 
   4  20  -4     8457.29     8759.13    239.03 o 
   6  20  -4      623.66      645.95     76.38 o 
   8  20  -4     2840.62     3044.19    137.14 o 
   2  22  -4      707.14      791.34     84.59 o 
   4  22  -4      757.52      878.66    138.90 o 
   1   1  -3     3515.16     3688.00     46.27 o 
   3   1  -3     9097.24     9083.59     90.95 o 
   5   1  -3     2684.36     2558.83     43.88 o 
   7   1  -3     4255.00     4300.83     65.56 o 
   9   1  -3     6952.45     7165.28     83.00 o 
  11   1  -3     2848.22     2795.23     48.67 o 
  13   1  -3     3249.72     3248.13     90.40 o 
  15   1  -3     2265.13     2340.74     76.10 o 
  17   1  -3     1829.19     1952.08     86.18 o 
  19   1  -3     1483.50     1604.11     82.24 o 
   1   3  -3    26184.30    27347.31    260.14 o 
   3   3  -3    13763.05    14280.39    147.72 o 
   5   3  -3    26614.83    28557.64    278.19 o 
   7   3  -3     8987.40     9042.06    111.88 o 
   9   3  -3     6123.53     6061.36     87.97 o 
  11   3  -3     3693.24     3777.87     70.22 o 
  13   3  -3     3913.09     3871.53     81.77 o 
  15   3  -3     2170.74     2240.95     65.79 o 
  17   3  -3     4464.27     4527.00    134.48 o 
  19   3  -3     2142.17     2189.18     92.80 o 
   1   5  -3      206.41      145.03     17.41 o 
   3   5  -3     3125.43     2989.03     59.51 o 
   5   5  -3     4282.52     4219.45     58.04 o 
   7   5  -3     2520.10     2544.83     49.82 o 
   9   5  -3     3897.70     3886.41     65.25 o 
  11   5  -3     3094.89     2953.60     73.55 o 
  13   5  -3     2344.75     2293.28     63.32 o 
  15   5  -3      920.66      920.73     49.48 o 
  17   5  -3      403.79      451.83     72.24 o 
  19   5  -3      937.19      919.08     99.76 o 
   1   7  -3     9265.60     9630.69    107.78 o 
   3   7  -3    14415.89    15814.29    180.38 o 
   5   7  -3    10789.29    11346.80    121.00 o 
   7   7  -3     3318.76     3369.57     54.71 o 
   9   7  -3     1828.41     1881.61     52.67 o 
  11   7  -3     2607.07     2434.27     57.20 o 
  13   7  -3     2280.47     2189.13     71.49 o 
  15   7  -3     2100.69     2073.67     60.05 o 
  17   7  -3     2176.88     2307.36     67.44 o 
  19   7  -3     3706.99     3975.47    104.05 o 
   1   9  -3    12766.62    13227.93    142.33 o 
   3   9  -3     1644.09     1602.31     35.13 o 
   5   9  -3    10148.74    10491.11    124.44 o 
   7   9  -3     8022.63     8053.09     98.55 o 
   9   9  -3     2644.91     2533.11     56.89 o 
  11   9  -3    12391.99    12213.92    158.29 o 
  13   9  -3     1204.64     1208.34     55.45 o 
  15   9  -3     3461.72     3251.42     95.10 o 
  17   9  -3     1099.85     1114.76     61.24 o 
   1  11  -3     3564.24     3457.78     53.64 o 
   3  11  -3     2842.55     2957.74     49.71 o 
   5  11  -3     4691.02     4657.63     74.46 o 
   7  11  -3     3211.82     3004.47     77.55 o 
   9  11  -3     3230.58     3249.30     66.52 o 
  11  11  -3     1461.96     1361.96     50.59 o 
  13  11  -3      729.28      700.23     44.09 o 
  15  11  -3     1633.99     1486.37     74.92 o 
  17  11  -3     1617.22     1664.14     84.65 o 
   1  13  -3     2879.98     2881.30     66.64 o 
   3  13  -3     8537.94     8581.55    119.55 o 
   5  13  -3       89.93       93.88     16.87 o 
   7  13  -3     4894.29     4897.43     82.43 o 
   9  13  -3     5043.45     4861.12     97.68 o 
  11  13  -3      805.67      841.75     52.56 o 
  13  13  -3     4163.72     3880.98    113.28 o 
  15  13  -3     1630.22     1641.60     81.71 o 
   1  15  -3     1600.83     1526.41     50.34 o 
   3  15  -3     6309.63     6653.20    139.32 o 
   5  15  -3      215.19      212.16     43.33 o 
   7  15  -3     6573.78     6623.32    130.75 o 
   9  15  -3     2987.08     3049.23    118.06 o 
  11  15  -3      515.03      512.05     45.31 o 
  13  15  -3     1540.65     1491.32     85.39 o 
  15  15  -3     1711.81     1906.80     90.54 o 
   1  17  -3     1558.32     1461.74     91.43 o 
   3  17  -3     1309.98     1344.92     89.05 o 
   5  17  -3     3252.64     3366.98    125.42 o 
   7  17  -3      531.23      541.77     65.74 o 
   9  17  -3     1061.35     1185.33     75.98 o 
  11  17  -3     1557.48     1615.91    111.63 o 
  13  17  -3     1152.41     1104.13     82.57 o 
   1  19  -3     1909.48     1839.81     96.64 o 
   3  19  -3      200.31      246.05     49.70 o 
   5  19  -3     4188.80     4085.35    147.52 o 
   7  19  -3      935.83     1000.71    103.37 o 
   9  19  -3      606.94      656.52     62.42 o 
  11  19  -3     3311.92     3115.23    116.58 o 
   1  21  -3     1389.15     1298.24     97.55 o 
   3  21  -3      887.05      976.14     87.70 o 
   5  21  -3     1160.86     1198.49    123.47 o 
   7  21  -3      768.99      781.35     81.80 o 
   9  21  -3     1198.84     1188.68     85.06 o 
   1  23  -3      851.99      852.43     87.77 o 
   3  23  -3     1949.27     2045.40    130.66 o 
   2   0  -2    38255.88    39808.54    515.35 o 
   6   0  -2     4634.49     4888.92     79.26 o 
  10   0  -2     8622.56     8699.10    174.19 o 
  14   0  -2     6905.16     7007.50    251.67 o 
  18   0  -2      382.87      358.52     58.85 o 
   0   2  -2    48398.10    51788.48    664.97 o 
   2   2  -2    94479.20   102401.73    861.27 o 
   4   2  -2    41247.16    41753.94    360.15 o 
   6   2  -2    14660.05    14529.16    140.32 o 
   8   2  -2       11.78       28.96      7.28 o 
  10   2  -2    10023.41     9611.10    119.47 o 
  12   2  -2    13472.27    13487.58    160.57 o 
  14   2  -2    12838.38    12812.54    179.81 o 
  16   2  -2     4423.40     4553.59     96.99 o 
  18   2  -2     4280.37     4386.88    118.35 o 
  20   2  -2     1841.86     1877.10     90.73 o 
   2   4  -2    25005.13    25675.48    242.92 o 
   4   4  -2    15114.62    15711.59    148.69 o 
   6   4  -2      983.97      959.78     25.67 o 
   8   4  -2      263.34      340.66     15.87 o 
  10   4  -2     1290.06     1335.31     33.69 o 
  12   4  -2     1608.92     1710.47     51.15 o 
  14   4  -2      119.97       95.44     22.25 o 
  16   4  -2       21.53       26.13     19.87 o 
  18   4  -2     2999.37     2990.71     95.29 o 
  20   4  -2      592.72      616.69     55.49 o 
   0   6  -2    60403.65    62573.08    803.62 o 
   2   6  -2     3799.70     4191.54     50.92 o 
   4   6  -2     6503.90     6603.67     74.70 o 
   6   6  -2      579.20      699.23     24.21 o 
   8   6  -2    17605.41    17183.62    173.05 o 
  10   6  -2      608.03      602.85     28.86 o 
  12   6  -2     5180.43     5133.87    107.66 o 
  14   6  -2      672.24      725.55     47.49 o 
  16   6  -2    10473.50    10314.63    165.04 o 
  18   6  -2      961.63     1081.89     59.64 o 
  20   6  -2     2730.08     3062.02    112.63 o 
   2   8  -2     2762.87     2912.15     40.71 o 
   4   8  -2     1111.11     1162.55     25.90 o 
   6   8  -2     3239.86     3417.86     75.24 o 
   8   8  -2      906.70      963.00     35.54 o 
  10   8  -2      507.41      543.23     32.21 o 
  12   8  -2      677.55      759.01     42.29 o 
  14   8  -2     1653.50     1606.50     60.48 o 
  16   8  -2      586.12      616.69     53.73 o 
  18   8  -2      291.40      317.68     37.07 o 
   0  10  -2      774.18      977.14     33.06 o 
   2  10  -2     8948.90     8331.32     88.83 o 
   4  10  -2     3857.31     3975.53     63.20 o 
   6  10  -2    17556.99    17302.21    206.71 o 
   8  10  -2     2875.96     2732.21     56.04 o 
  10  10  -2    11029.20    10859.06    204.19 o 
  12  10  -2     3328.37     3105.49     74.43 o 
  14  10  -2     4937.01     4913.99    109.07 o 
  16  10  -2       79.10       80.56     25.17 o 
  18  10  -2     4440.25     4306.10    120.87 o 
   2  12  -2     1360.01     1424.25     33.84 o 
   4  12  -2     4071.97     4211.73     66.00 o 
   6  12  -2      318.60      343.92     22.97 o 
   8  12  -2      110.37       86.07     17.63 o 
  10  12  -2     3359.41     3246.06     96.97 o 
  12  12  -2      933.57      748.46     51.29 o 
  14  12  -2       22.07       58.76     25.87 o 
  16  12  -2       47.20       78.80     29.36 o 
  18  12  -2      545.84      555.96     73.86 o 
   0  14  -2     2409.20     2262.13     77.85 o 
   2  14  -2     3648.13     3700.74     80.42 o 
   4  14  -2    20269.82    20451.70    242.40 o 
   6  14  -2        9.92      -10.37     22.35 o 
   8  14  -2    12654.10    12539.30    196.75 o 
  10  14  -2      612.56      644.40     45.63 o 
  12  14  -2     7389.57     7385.60    149.23 o 
  14  14  -2     2647.29     2423.12     84.97 o 
  16  14  -2     1003.51      982.80     67.80 o 
   2  16  -2     2015.70     2134.02     92.50 o 
   4  16  -2      254.35      201.92     26.91 o 
   6  16  -2     4056.42     3993.61    112.10 o 
   8  16  -2      101.05      110.71     29.97 o 
  10  16  -2      734.67      729.30     84.12 o 
  12  16  -2      293.47      365.52     39.92 o 
  14  16  -2       77.19      139.39     33.11 o 
   0  18  -2    11496.94    11538.29    372.44 o 
   2  18  -2     2830.81     2654.59    109.49 o 
   4  18  -2     2111.45     2034.68     81.28 o 
   6  18  -2     6172.43     6010.88    205.77 o 
   8  18  -2     3544.70     3484.02    114.14 o 
  10  18  -2     3825.00     3568.79    138.34 o 
  12  18  -2     1636.31     1586.33     92.55 o 
   2  20  -2       54.04       57.24     55.91 o 
   4  20  -2      666.26      702.58     59.66 o 
   6  20  -2      207.31      224.31     59.63 o 
   8  20  -2       93.27       67.94     32.23 o 
  10  20  -2     2082.03     2143.04    153.99 o 
   0  22  -2      265.09      332.61     80.48 o 
   2  22  -2     5644.18     5727.13    186.89 o 
   4  22  -2       74.82       70.11     38.76 o 
   6  22  -2     5380.78     5610.00    504.84 o 
   8  22  -2      676.93      755.88    124.78 o 
   2  24  -2      137.04      100.53     69.06 o 
   1   1  -1     6137.70     5430.42     62.43 o 
   3   1  -1      723.96      614.39     17.82 o 
   5   1  -1    27248.64    28114.75    247.56 o 
   7   1  -1    15974.47    16110.26    232.94 o 
   9   1  -1     7400.29     7636.43    106.66 o 
  11   1  -1     7217.83     6779.93    197.87 o 
  13   1  -1      415.72      459.53     28.88 o 
  15   1  -1      410.38      452.09     30.85 o 
  17   1  -1     1009.43     1046.33     77.07 o 
  19   1  -1     1166.81     1225.50     72.00 o 
  21   1  -1     2972.26     3180.69    148.67 o 
   1   3  -1     4483.54     4170.95     59.48 o 
   3   3  -1      218.54      353.35     12.09 o 
   5   3  -1     7713.75     7779.89     80.33 o 
   7   3  -1    21850.34    22875.31    211.83 o 
   9   3  -1    14643.56    15019.98    164.51 o 
  11   3  -1     2292.51     2409.79     62.12 o 
  13   3  -1     3255.73     3210.18     63.78 o 
  15   3  -1     1506.04     1571.50     58.90 o 
  17   3  -1     1406.34     1437.60     63.75 o 
  19   3  -1      943.35      955.82     63.90 o 
   1   5  -1     8991.08     9443.02     88.78 o 
   3   5  -1    38593.32    40311.35    344.94 o 
   5   5  -1    15570.61    15464.74    160.54 o 
   7   5  -1    18017.23    19312.88    183.30 o 
   9   5  -1     7843.72     8036.61    101.01 o 
  11   5  -1     5653.67     5703.13     84.68 o 
  13   5  -1     1398.87     1352.73     56.73 o 
  15   5  -1     6376.34     6350.88    116.79 o 
  17   5  -1      278.87      281.87     40.16 o 
  19   5  -1     4431.03     4686.36    122.17 o 
   1   7  -1    12201.18    12493.74    139.52 o 
   3   7  -1    13555.07    13443.79    139.55 o 
   5   7  -1    14114.46    14831.70    143.15 o 
   7   7  -1     9714.52    10099.47    116.02 o 
   9   7  -1    14837.18    15159.27    167.79 o 
  11   7  -1     5992.33     5926.17     91.98 o 
  13   7  -1     3138.96     3057.44     72.70 o 
  15   7  -1     2463.59     2363.62     68.21 o 
  17   7  -1     2007.69     1930.72     68.96 o 
  19   7  -1      940.41      987.53     78.56 o 
   1   9  -1    19707.56    20957.99    248.06 o 
   3   9  -1    10011.11    10741.94    118.22 o 
   5   9  -1     1925.26     2086.70     51.46 o 
   7   9  -1     6477.41     6090.44     80.08 o 
   9   9  -1     1149.11     1137.73     44.68 o 
  11   9  -1     2297.17     2384.00     61.48 o 
  13   9  -1     3474.71     3260.47     77.23 o 
  15   9  -1     1775.96     1721.54     64.84 o 
  17   9  -1     3697.27     3628.30     93.21 o 
  19   9  -1     1476.17     1430.84     79.98 o 
   1  11  -1     8332.70     8833.76     99.93 o 
   3  11  -1     9026.40     9378.28    108.29 o 
   5  11  -1     4924.25     4754.61     67.51 o 
   7  11  -1     1247.72     1252.86     60.23 o 
   9  11  -1     3282.89     3084.69     67.07 o 
  11  11  -1     3227.28     3077.02     71.48 o 
  13  11  -1     3987.61     3787.38     98.78 o 
  15  11  -1     2817.15     2752.88     88.53 o 
  17  11  -1     1160.73     1037.01     67.19 o 
   1  13  -1     8318.13     8763.69    101.59 o 
   3  13  -1     2088.95     1977.15     46.22 o 
   5  13  -1     5486.87     5472.02     88.38 o 
   7  13  -1     4686.76     4727.84     98.48 o 
   9  13  -1     2297.45     2222.51     69.25 o 
  11  13  -1     2224.11     2249.10     73.47 o 
  13  13  -1     1313.46     1220.54     65.58 o 
  15  13  -1     1925.96     1984.32     85.68 o 
  17  13  -1     2582.81     2661.07    100.71 o 
   1  15  -1     4743.74     4716.00    112.36 o 
   3  15  -1     1346.87     1262.90    100.61 o 
   5  15  -1     2864.60     2917.20    115.13 o 
   7  15  -1     2263.57     2381.91     70.06 o 
   9  15  -1     2967.18     2970.93    108.91 o 
  11  15  -1     1859.43     1811.63     73.10 o 
  13  15  -1     1527.28     1600.24     77.24 o 
  15  15  -1     1387.21     1368.28     76.27 o 
   1  17  -1     1324.88     1348.57     66.73 o 
   3  17  -1     4479.51     4289.29    113.81 o 
   5  17  -1     2965.96     2757.42     91.05 o 
   7  17  -1     2974.54     2814.67    106.12 o 
   9  17  -1     4051.88     3893.56    145.52 o 
  11  17  -1      948.31      849.30     66.94 o 
  13  17  -1     3001.68     3041.89     96.77 o 
  15  17  -1     1039.63     1133.28     86.80 o 
   1  19  -1     2047.19     1927.17    145.88 o 
   3  19  -1     2139.14     2047.92     83.24 o 
   5  19  -1      757.71      765.92     60.19 o 
   7  19  -1     4174.57     3995.18    120.71 o 
   9  19  -1      932.07      904.15    112.97 o 
  11  19  -1     2556.86     2588.86    103.70 o 
  13  19  -1      935.88      892.00     75.09 o 
   1  21  -1     1570.74     1611.67    105.05 o 
   3  21  -1      631.78      683.40     59.90 o 
   5  21  -1     1258.73     1248.10    147.98 o 
   7  21  -1     1714.92     1805.57    116.20 o 
   9  21  -1      876.99      872.47     72.64 o 
  11  21  -1     2076.39     2166.39    171.08 o 
   1  23  -1      889.99      921.47    134.32 o 
   3  23  -1     1103.41     1080.90     93.69 o 
   5  23  -1      976.68      946.91     74.99 o 
   7  23  -1      566.55      527.81     60.18 o 
   4   0   0    52973.97    53334.93   2674.53 o 
   8   0   0    17713.97    15673.48    749.88 o 
  12   0   0    19174.31    18596.84    361.56 o 
  16   0   0    36702.46    34513.79   2064.52 o 
  20   0   0     1851.66     1870.77    127.84 o 
   2   2   0    10535.31    10222.30    109.58 o 
   4   2   0     1298.23     1082.47     30.69 o 
   6   2   0     8122.57     8046.01    137.55 o 
   8   2   0      193.29      225.80     21.19 o 
  10   2   0       81.96       66.27     13.86 o 
  12   2   0      586.94      528.37     29.35 o 
  14   2   0     2265.15     2227.33     55.50 o 
  16   2   0     1907.34     1947.88     56.93 o 
  18   2   0        4.63       22.34     21.30 o 
  20   2   0       16.87       35.78     28.00 o 
   0   4   0      584.35      395.76     22.63 o 
   2   4   0   105641.62   109236.02   1096.04 o 
   4   4   0    22782.21    23304.26    223.67 o 
   6   4   0     1354.33     1236.60     28.23 o 
   8   4   0       45.46       66.24     11.85 o 
  10   4   0     4063.64     3363.57     92.19 o 
  12   4   0     3845.71     3777.38     71.47 o 
  14   4   0    20708.82    20583.99    234.27 o 
  16   4   0      138.50      160.73     26.81 o 
  18   4   0     8290.82     8419.12    150.34 o 
  20   4   0      770.79      769.79     53.53 o 
   2   6   0     4450.25     4096.75     49.92 o 
   4   6   0        0.27       -8.18      7.93 o 
   6   6   0      938.93      952.93     26.45 o 
   8   6   0       35.87       22.75     12.17 o 
  10   6   0     2504.70     2482.45     50.57 o 
  12   6   0     1013.81      951.92     43.17 o 
  14   6   0     3075.38     2917.40     76.77 o 
  16   6   0     1637.37     1552.09     65.08 o 
  18   6   0       36.27       28.00     23.10 o 
  20   6   0       29.87       30.04     26.72 o 
   0   8   0     4155.98     4724.57    138.89 o 
   2   8   0    10753.38    10625.14    141.09 o 
   4   8   0    14665.01    14524.59    164.47 o 
   6   8   0    10595.52    10596.00    120.56 o 
   8   8   0       63.29       25.06     11.77 o 
  10   8   0     9058.89     9120.09    117.73 o 
  12   8   0     6044.82     5954.66    117.28 o 
  14   8   0     2712.87     2734.57     72.55 o 
  16   8   0      767.41      942.00     58.88 o 
  18   8   0     2105.17     2107.32     86.94 o 
  20   8   0     3554.46     3877.34    134.23 o 
   2  10   0     1069.58     1138.84     32.05 o 
   4  10   0      638.33      663.13     20.92 o 
   6  10   0     5431.03     5736.69     83.72 o 
   8  10   0     1581.70     1538.21     38.34 o 
  10  10   0       10.37       -9.49     18.02 o 
  12  10   0       85.70       91.81     22.13 o 
  14  10   0       56.66       94.90     27.58 o 
  16  10   0       82.61       74.47     28.94 o 
  18  10   0       94.06       63.13     30.53 o 
   0  12   0    19976.35    19755.25    282.62 o 
   2  12   0        5.62       54.54     13.60 o 
   4  12   0     6590.52     6357.42     95.84 o 
   6  12   0    17420.35    16952.63    215.19 o 
   8  12   0    20101.00    19783.63    270.88 o 
  10  12   0     8185.64     7825.16    142.93 o 
  12  12   0     4363.70     4219.46    117.03 o 
  14  12   0       12.78       19.15     23.29 o 
  16  12   0     7225.58     7108.99    156.28 o 
  18  12   0      316.48      297.80     44.57 o 
   2  14   0      109.96       77.83     17.62 o 
   4  14   0      364.73      352.72     37.30 o 
   6  14   0     1406.69     1471.85     58.13 o 
   8  14   0      410.35      402.35     35.31 o 
  10  14   0      878.72      827.23     50.78 o 
  12  14   0       14.69       25.57     21.95 o 
  14  14   0      553.10      532.15     48.44 o 
  16  14   0        3.51      -22.96     25.27 o 
   0  16   0       81.21       60.08     29.80 o 
   2  16   0    10006.69    10203.16    189.21 o 
   4  16   0      791.56      852.07     53.47 o 
   6  16   0    10774.00    10339.96    199.02 o 
   8  16   0    18694.12    18546.40    268.60 o 
  10  16   0     6523.70     6298.86    153.94 o 
  12  16   0       13.36       15.24     23.84 o 
  14  16   0     4644.82     4526.37    121.04 o 
  16  16   0      187.34      276.49     43.63 o 
   2  18   0      445.55      560.73     42.22 o 
   4  18   0       63.81       10.13     24.53 o 
   6  18   0      870.92      757.60     76.74 o 
   8  18   0      880.99      795.12     68.43 o 
  10  18   0       67.67       45.96     29.74 o 
  12  18   0      292.28      260.82     45.45 o 
  14  18   0      625.67      640.23     65.74 o 
   0  20   0     2905.92     2825.42    150.05 o 
   2  20   0     4122.44     3712.63    150.49 o 
   4  20   0     7960.67     8268.66    182.02 o 
   6  20   0       46.03       42.81     30.21 o 
   8  20   0     2207.87     2191.41    103.70 o 
  10  20   0       94.39       49.71     32.96 o 
  12  20   0     3890.88     3918.06    133.96 o 
   2  22   0      452.11      436.69     50.62 o 
   4  22   0       30.39       13.73     29.37 o 
   6  22   0      230.69      292.01     46.05 o 
   8  22   0      273.38      264.17     50.76 o 
   0  24   0     4010.47     3770.39    217.15 o 
   2  24   0     2087.29     2399.48    130.32 o 
   4  24   0     2247.64     2188.61    133.12 o 
   1   1   1     6415.57     5562.83     64.45 o 
   3   1   1      621.03      509.24     19.57 o 
   5   1   1    27418.94    27517.64    319.86 o 
   7   1   1    15885.48    15750.55    201.38 o 
   9   1   1     7318.20     7554.22     98.78 o 
  11   1   1     7305.99     7221.50    101.59 o 
  13   1   1      482.18      505.16     31.43 o 
  15   1   1      438.53      385.61     29.97 o 
  17   1   1     1085.81     1129.20     50.97 o 
  19   1   1     1150.45     1175.61     62.07 o 
  21   1   1     2958.69     3215.44    123.72 o 
   1   3   1     4283.32     3822.55     47.22 o 
   3   3   1      220.66      329.92     31.87 o 
   5   3   1     7666.84     7684.94    107.44 o 
   7   3   1    21853.56    21990.02    270.35 o 
   9   3   1    14738.06    14478.27    236.02 o 
  11   3   1     2171.56     2209.58     56.66 o 
  13   3   1     3362.37     3344.70     67.65 o 
  15   3   1     1370.42     1420.96     50.52 o 
  17   3   1     1411.81     1378.94     65.07 o 
  19   3   1      891.26     1006.00     77.05 o 
   1   5   1     8969.47     9270.38    105.13 o 
   3   5   1    38497.49    39575.92    448.46 o 
   5   5   1    15358.28    14819.30    186.88 o 
   7   5   1    17908.50    18914.27    240.79 o 
   9   5   1     7789.63     7690.61    101.44 o 
  11   5   1     5581.83     5663.25     87.57 o 
  13   5   1     1411.19     1349.99     47.48 o 
  15   5   1     6458.23     6172.44    103.93 o 
  17   5   1      265.24      280.69     33.75 o 
  19   5   1     4442.30     4464.40    107.81 o 
   1   7   1    12277.59    12455.61    141.82 o 
   3   7   1    13544.14    13286.32    135.10 o 
   5   7   1    14203.54    14691.73    168.62 o 
   7   7   1     9741.98     9959.59    128.06 o 
   9   7   1    15037.34    15361.98    173.67 o 
  11   7   1     6016.85     6183.90    102.88 o 
  13   7   1     3098.83     2901.42     78.45 o 
  15   7   1     2492.19     2287.98     76.39 o 
  17   7   1     1931.84     1809.94     83.73 o 
  19   7   1      906.72      946.32     84.97 o 
   1   9   1    19507.09    20203.71    223.11 o 
   3   9   1     9908.74    10469.30    142.07 o 
   5   9   1     1922.97     2131.79     45.32 o 
   7   9   1     6481.57     6053.94     90.02 o 
   9   9   1     1174.83     1030.71     36.42 o 
  11   9   1     2320.45     2442.79     55.66 o 
  13   9   1     3407.18     3130.62     76.07 o 
  15   9   1     1746.19     1808.32     66.79 o 
  17   9   1     3640.12     3496.21    104.89 o 
  19   9   1     1449.96     1439.55     81.44 o 
   1  11   1     8470.64     8833.41    129.07 o 
   3  11   1     9080.36     9416.28    136.66 o 
   5  11   1     4910.99     4746.87     92.85 o 
   7  11   1     1272.73     1296.35     43.12 o 
   9  11   1     3200.30     3142.74     69.16 o 
  11  11   1     3352.90     3288.33    108.39 o 
  13  11   1     3993.32     3779.31     99.40 o 
  15  11   1     2871.60     2393.49     83.47 o 
  17  11   1     1168.66     1151.53     71.57 o 
   1  13   1     8142.93     8327.81    117.57 o 
   3  13   1     2209.22     2002.54     53.77 o 
   5  13   1     5593.75     5511.13    102.87 o 
   7  13   1     4953.72     4870.10     98.46 o 
   9  13   1     2424.66     2511.85     63.84 o 
  11  13   1     2302.08     2259.18     73.39 o 
  13  13   1     1302.70     1294.08     68.10 o 
  15  13   1     1848.77     1740.89     83.46 o 
  17  13   1     2531.35     2647.74    105.18 o 
   1  15   1     4773.87     4835.92     88.77 o 
   3  15   1     1367.49     1414.39     67.02 o 
   5  15   1     2723.14     2839.70     65.63 o 
   7  15   1     2130.11     2090.34     58.34 o 
   9  15   1     2801.16     2907.95     83.22 o 
  11  15   1     1820.08     1805.11     71.59 o 
  13  15   1     1558.52     1609.76     78.88 o 
  15  15   1     1421.65     1471.91     79.73 o 
   1  17   1     1288.40     1370.94     65.84 o 
   3  17   1     4396.82     4394.05    112.74 o 
   5  17   1     3099.87     3031.93     86.82 o 
   7  17   1     3097.41     3075.88    116.97 o 
   9  17   1     4119.54     4065.19    102.89 o 
  11  17   1     1016.14      995.39     61.46 o 
  13  17   1     2916.77     2949.66     96.06 o 
  15  17   1     1006.39      850.91     64.53 o 
   1  19   1     2103.59     2035.63     66.28 o 
   3  19   1     2137.76     2173.31     72.16 o 
   5  19   1      716.08      686.18     59.21 o 
   7  19   1     4060.92     4190.81    122.56 o 
   9  19   1      894.91      850.17     97.23 o 
  11  19   1     2505.43     2506.95    103.03 o 
  13  19   1      937.64      879.85     74.29 o 
   1  21   1     1497.75     1585.79     70.66 o 
   3  21   1      600.34      577.85     55.28 o 
   5  21   1     1220.49     1116.50     73.17 o 
   7  21   1     1660.50     1742.53     94.63 o 
   9  21   1      909.85      772.69     67.82 o 
  11  21   1     1987.21     1882.37    146.08 o 
   1  23   1      945.62      975.89     73.85 o 
   3  23   1     1143.31     1347.20     84.52 o 
   5  23   1     1022.69     1098.62     78.10 o 
   7  23   1      587.98      539.29     63.61 o 
   2   0   2    38275.53    38869.19    505.97 o 
   6   0   2     4639.87     4626.99    108.98 o 
  10   0   2     8596.76     8315.14    187.06 o 
  14   0   2     6887.23     6546.52    163.29 o 
  18   0   2      386.51      355.23     47.69 o 
   0   2   2    47652.65    49733.23    650.76 o 
   2   2   2    94878.34    98307.70    997.43 o 
   4   2   2    40938.34    41115.07    417.12 o 
   6   2   2    15009.24    14762.54    189.74 o 
   8   2   2        2.45       28.43     13.48 o 
  10   2   2    10035.37     9542.04    147.08 o 
  12   2   2    13372.78    12943.16    161.37 o 
  14   2   2    12762.42    12790.96    166.91 o 
  16   2   2     4319.88     4151.41    102.94 o 
  18   2   2     4346.97     4417.77     94.02 o 
  20   2   2     1836.54     1949.72     82.57 o 
   2   4   2    24996.71    24696.80    255.67 o 
   4   4   2    15124.19    15324.10    224.75 o 
   6   4   2      984.83      982.45     40.89 o 
   8   4   2      264.39      318.11     25.19 o 
  10   4   2     1290.61     1256.10     51.20 o 
  12   4   2     1598.43     1695.47     58.32 o 
  14   4   2      120.79      101.01     21.01 o 
  16   4   2       22.91       48.36     19.00 o 
  18   4   2     2996.54     3155.12     87.51 o 
  20   4   2      599.39      737.73     54.72 o 
   0   6   2    61032.14    61003.92    794.28 o 
   2   6   2     3674.94     3907.93     56.01 o 
   4   6   2     6833.11     6811.42    102.10 o 
   6   6   2      624.12      717.30     33.94 o 
   8   6   2    17623.29    16644.59    259.99 o 
  10   6   2      649.47      672.09     43.23 o 
  12   6   2     5145.35     4867.80    105.67 o 
  14   6   2      662.23      674.52     37.78 o 
  16   6   2    10658.95    10586.03    153.30 o 
  18   6   2      934.25      917.36     67.56 o 
  20   6   2     2864.98     2904.22    148.09 o 
   2   8   2     2765.66     2814.06     48.42 o 
   4   8   2     1108.23     1178.90     27.69 o 
   6   8   2     3247.16     3435.71     71.51 o 
   8   8   2      907.88      953.81     44.33 o 
  10   8   2      508.41      538.27     32.77 o 
  12   8   2      677.19      677.31     36.18 o 
  14   8   2     1662.24     1592.16     60.38 o 
  16   8   2      585.14      578.48     49.88 o 
  18   8   2      294.63      377.43     89.94 o 
   0  10   2      764.28      970.97     48.80 o 
   2  10   2     9037.61     8351.87    110.03 o 
   4  10   2     3837.38     3969.26     64.30 o 
   6  10   2    17254.86    16740.16    197.70 o 
   8  10   2     2826.82     2732.55     62.24 o 
  10  10   2    10777.05    11046.70    209.90 o 
  12  10   2     3294.33     3168.97     76.60 o 
  14  10   2     4978.24     4975.90    119.36 o 
  16  10   2       81.60       83.40     30.62 o 
  18  10   2     4531.30     4818.95    130.50 o 
   2  12   2     1361.26     1427.27     61.94 o 
   4  12   2     4066.00     4200.47     71.45 o 
   6  12   2      317.51      227.63     36.00 o 
   8  12   2      109.93      136.27     24.28 o 
  10  12   2     3361.23     3223.17     75.07 o 
  12  12   2      939.22      687.36     58.63 o 
  14  12   2       22.05       29.15     25.74 o 
  16  12   2       45.93       39.16     28.56 o 
  18  12   2      547.08      523.24     54.58 o 
   0  14   2     2454.74     2436.54     74.60 o 
   2  14   2     3618.54     3642.45     70.07 o 
   4  14   2    20149.19    19912.86    268.00 o 
   6  14   2        1.69        7.06     16.36 o 
   8  14   2    12428.16    11957.69    188.59 o 
  10  14   2      573.55      556.05     56.44 o 
  12  14   2     7380.84     7271.85    149.14 o 
  14  14   2     2636.04     2660.65     90.21 o 
  16  14   2     1018.25     1192.26     74.52 o 
   2  16   2     2011.24     1911.88    107.57 o 
   4  16   2      254.02      314.88     31.77 o 
   6  16   2     4054.15     3910.34     92.86 o 
   8  16   2      100.85       74.45     25.50 o 
  10  16   2      738.74      757.58     53.03 o 
  12  16   2      293.06      270.65     37.96 o 
  14  16   2       78.21       35.38     30.14 o 
   0  18   2    11572.58    11119.03    210.78 o 
   2  18   2     2910.78     2985.77     81.67 o 
   4  18   2     2206.79     2103.79     69.13 o 
   6  18   2     6173.00     6120.57    126.04 o 
   8  18   2     3682.05     3582.07    112.24 o 
  10  18   2     3881.67     3814.78    121.11 o 
  12  18   2     1698.51     1876.67     91.54 o 
   2  20   2       54.34       77.82     24.06 o 
   4  20   2      664.93      594.23     46.65 o 
   6  20   2      206.94      218.78     38.92 o 
   8  20   2       93.86       31.08     42.99 o 
  10  20   2     2079.90     2028.34     98.37 o 
   0  22   2      270.81      496.91     69.06 o 
   2  22   2     5601.80     5622.76    132.16 o 
   4  22   2       81.33       17.26     31.53 o 
   6  22   2     5407.54     5841.87    156.24 o 
   8  22   2      703.60      794.16     69.51 o 
   2  24   2      136.90       97.99     39.52 o 
   1   1   3     3785.96     3933.09     70.61 o 
   3   1   3     8873.45     8378.81    104.24 o 
   5   1   3     2781.56     2649.49     51.61 o 
   7   1   3     4284.22     4252.94     68.45 o 
   9   1   3     6888.78     6910.10    115.70 o 
  11   1   3     3060.65     2895.68    110.95 o 
  13   1   3     3142.62     3094.89     79.73 o 
  15   1   3     2413.34     2357.54     63.43 o 
  17   1   3     1831.97     1908.73     64.30 o 
  19   1   3     1450.41     1494.48     71.92 o 
   1   3   3    25886.58    25657.75    244.37 o 
   3   3   3    14094.54    14062.53    162.12 o 
   5   3   3    26149.89    27091.66    327.15 o 
   7   3   3     8926.33     8613.20    126.98 o 
   9   3   3     6197.32     6248.02     93.59 o 
  11   3   3     3573.60     3630.34     82.98 o 
  13   3   3     4085.18     3943.93     84.17 o 
  15   3   3     2154.26     2091.95     60.32 o 
  17   3   3     4374.89     4760.35     97.93 o 
  19   3   3     2188.40     2188.84     78.21 o 
   1   5   3      181.76      130.53     13.88 o 
   3   5   3     3127.43     2899.31     44.55 o 
   5   5   3     4205.28     4068.85     61.37 o 
   7   5   3     2537.72     2530.26     70.95 o 
   9   5   3     3864.95     3817.27     95.85 o 
  11   5   3     3111.70     2981.32     89.71 o 
  13   5   3     2347.09     2201.33     69.83 o 
  15   5   3      904.23      954.85     47.59 o 
  17   5   3      370.24      438.45     36.87 o 
  19   5   3      913.28      962.16     68.49 o 
   1   7   3     9217.78     9381.61    106.69 o 
   3   7   3    14082.53    14821.36    157.25 o 
   5   7   3    10982.03    11149.34    156.98 o 
   7   7   3     3189.31     3231.46     71.69 o 
   9   7   3     1807.26     1839.75     72.87 o 
  11   7   3     2688.24     2528.27     72.02 o 
  13   7   3     2271.33     2226.08    100.18 o 
  15   7   3     2005.57     1933.70     81.48 o 
  17   7   3     2219.17     2394.58    102.89 o 
  19   7   3     3579.45     3761.70    134.22 o 
   1   9   3    12741.89    12570.79    139.86 o 
   3   9   3     1729.30     1654.53     36.08 o 
   5   9   3    10199.52    10563.31    158.66 o 
   7   9   3     8031.51     8142.64    134.88 o 
   9   9   3     2672.11     2795.06     73.12 o 
  11   9   3    12420.25    12003.47    168.75 o 
  13   9   3     1265.36     1141.23     59.48 o 
  15   9   3     3433.53     3109.17    152.45 o 
  17   9   3     1060.71     1049.21     68.12 o 
   1  11   3     3607.21     3533.31     59.34 o 
   3  11   3     2814.96     2794.56     51.79 o 
   5  11   3     4814.20     4798.45     93.08 o 
   7  11   3     3362.01     3314.65     78.55 o 
   9  11   3     3389.51     3349.07    104.86 o 
  11  11   3     1473.68     1426.12     64.63 o 
  13  11   3      734.09      819.97     56.43 o 
  15  11   3     1616.58     1530.60     78.92 o 
  17  11   3     1602.27     1613.33    116.64 o 
   1  13   3     2921.25     2921.50     56.66 o 
   3  13   3     8571.12     8577.53    126.59 o 
   5  13   3       72.09       75.80     21.16 o 
   7  13   3     4913.80     4887.95    102.38 o 
   9  13   3     5111.54     5160.84    109.82 o 
  11  13   3      823.09      808.38     51.87 o 
  13  13   3     4206.73     3818.19    118.03 o 
  15  13   3     1653.19     1724.31     96.79 o 
   1  15   3     1542.86     1451.45     43.66 o 
   3  15   3     6417.66     6594.29    153.24 o 
   5  15   3      228.86      176.19     27.24 o 
   7  15   3     6682.30     6642.31    128.27 o 
   9  15   3     3038.88     3067.82     97.76 o 
  11  15   3      492.82      507.40     51.27 o 
  13  15   3     1522.76     1539.45    128.13 o 
  15  15   3     1691.74     1822.33     98.13 o 
   1  17   3     1538.40     1528.06     54.19 o 
   3  17   3     1213.60     1257.37     53.59 o 
   5  17   3     3239.49     3421.79     88.91 o 
   7  17   3      468.35      435.79     40.44 o 
   9  17   3     1039.85     1074.41    116.72 o 
  11  17   3     1524.51     1660.46     79.79 o 
  13  17   3     1138.60     1098.93     71.14 o 
   1  19   3     1851.29     1930.19     74.24 o 
   3  19   3      158.27      148.41     27.74 o 
   5  19   3     4176.41     4320.80    105.74 o 
   7  19   3      897.83      933.51     57.88 o 
   9  19   3      540.46      714.24     82.75 o 
  11  19   3     3290.53     3078.39    112.59 o 
   1  21   3     1371.19     1534.08     76.31 o 
   3  21   3      872.36      846.92     57.82 o 
   5  21   3     1174.08     1281.83     92.90 o 
   7  21   3      746.16      842.19     69.92 o 
   9  21   3     1167.18     1248.60     83.33 o 
   1  23   3      871.76      875.58     77.76 o 
   3  23   3     1943.25     2003.54     94.37 o 
   0   0   4    27755.06    27345.86    690.73 o 
   4   0   4     6383.86     6241.36    150.61 o 
   8   0   4    27644.52    27391.03    394.40 o 
  12   0   4     8699.08     8434.79    206.59 o 
  16   0   4     6129.22     6271.94    161.46 o 
   2   2   4      976.72      982.22     27.10 o 
   4   2   4     2893.96     3071.33     54.38 o 
   6   2   4     5358.96     5699.67     86.81 o 
   8   2   4      735.15      703.47     32.71 o 
  10   2   4     5668.04     5493.74    105.11 o 
  12   2   4     3206.57     3217.42     81.79 o 
  14   2   4      316.43      421.20     46.24 o 
  16   2   4       55.80       80.43     23.65 o 
  18   2   4       34.68       53.29     24.69 o 
   0   4   4     2914.48     3018.09     94.14 o 
   2   4   4    15428.04    14455.71    150.14 o 
   4   4   4    24705.71    24969.94    249.07 o 
   6   4   4    17497.91    16927.75    202.05 o 
   8   4   4     1693.87     1718.68     61.64 o 
  10   4   4    13661.89    12959.88    226.71 o 
  12   4   4     4877.41     4917.05    123.76 o 
  14   4   4     7056.72     6996.09    161.72 o 
  16   4   4      439.97      452.98     41.21 o 
  18   4   4     2701.54     2881.08     88.73 o 
   2   6   4     2025.08     2218.48     39.42 o 
   4   6   4     7205.17     7563.95     93.90 o 
   6   6   4     4176.81     4233.38     74.70 o 
   8   6   4      393.83      432.96     32.55 o 
  10   6   4     2964.84     2922.45     88.69 o 
  12   6   4     1126.76     1098.58     65.84 o 
  14   6   4       26.57       42.11     24.67 o 
  16   6   4      349.70      337.93     37.79 o 
  18   6   4      635.32      737.02     80.53 o 
   0   8   4     2332.74     2271.09     73.48 o 
   2   8   4     6940.94     7021.90     89.57 o 
   4   8   4    15368.25    14822.41    162.81 o 
   6   8   4     4824.07     4579.64     81.22 o 
   8   8   4     3884.32     3861.70     85.13 o 
  10   8   4     4393.52     4310.68    111.20 o 
  12   8   4     7924.02     8143.33    150.13 o 
  14   8   4     2911.78     3007.32     99.87 o 
  16   8   4     1788.91     1690.84     94.14 o 
  18   8   4     2785.71     3032.96    123.02 o 
   2  10   4     3728.99     3688.51     60.74 o 
   4  10   4     2444.82     2475.12     71.86 o 
   6  10   4      456.71      492.36     31.60 o 
   8  10   4      249.54      237.31     32.94 o 
  10  10   4      880.47      758.60     47.98 o 
  12  10   4     2035.73     2021.54     70.55 o 
  14  10   4      730.18      748.77     53.17 o 
  16  10   4       89.32       66.51     30.97 o 
   0  12   4    13208.62    12984.58    215.60 o 
   2  12   4     2951.98     2868.27     62.82 o 
   4  12   4     3672.55     3600.15     73.83 o 
   6  12   4     2167.92     2184.99     58.89 o 
   8  12   4     7675.39     7499.01    135.82 o 
  10  12   4      998.92     1061.49     74.97 o 
  12  12   4     2889.67     2715.24     83.52 o 
  14  12   4      458.24      536.23     57.51 o 
  16  12   4     4768.80     5018.79    133.12 o 
   2  14   4     2956.54     2802.68     65.70 o 
   4  14   4     1970.05     1810.80     55.51 o 
   6  14   4      599.90      502.40     35.95 o 
   8  14   4       49.51       52.59     24.12 o 
  10  14   4       22.15       18.11     22.38 o 
  12  14   4       69.74       75.65     28.94 o 
  14  14   4      459.48      518.40     51.22 o 
   0  16   4     1264.87     1371.55     81.75 o 
   2  16   4     9790.19     9574.99    146.08 o 
   4  16   4      155.97      165.00     26.91 o 
   6  16   4     6586.39     6401.31    149.78 o 
   8  16   4       89.72       95.51     27.11 o 
  10  16   4     4778.09     4687.46    113.51 o 
  12  16   4      591.31      585.16     61.24 o 
   2  18   4     1655.68     1727.43     68.98 o 
   4  18   4     1434.92     1421.58     61.63 o 
   6  18   4       48.60       72.58     24.08 o 
   8  18   4       10.10       21.65     25.87 o 
  10  18   4       97.77       19.24     38.42 o 
   0  20   4     5719.73     6052.13    189.95 o 
   2  20   4      152.69      211.35     42.14 o 
   4  20   4     8576.73     8748.93    202.49 o 
   6  20   4      624.56      575.96     51.90 o 
   8  20   4     2895.46     3060.31    116.99 o 
   2  22   4      706.68      765.32     91.76 o 
   4  22   4      756.80      910.52    165.81 o 
   1   1   5    11489.77    11361.25    173.97 o 
   3   1   5     5452.53     5416.78    104.16 o 
   5   1   5    11383.29    11178.93    173.55 o 
   7   1   5     3921.49     3853.89     72.15 o 
   9   1   5       91.40       89.30     21.98 o 
  11   1   5     8869.91     8749.58    148.64 o 
  13   1   5      697.86      677.33     46.19 o 
  15   1   5     2630.87     2519.46     80.27 o 
  17   1   5     2163.69     2422.14    100.90 o 
   1   3   5     6945.94     6853.84    122.93 o 
   3   3   5     2249.70     2227.06     62.14 o 
   5   3   5     1192.48     1184.02     49.80 o 
   7   3   5      410.93      372.51     25.93 o 
   9   3   5      864.77      788.82     55.50 o 
  11   3   5     1610.74     1532.90     83.18 o 
  13   3   5     1356.91     1343.74     71.41 o 
  15   3   5     3522.40     3553.74    398.40 o 
  17   3   5     1742.19     1580.71    101.61 o 
   1   5   5     2119.62     2037.25     65.65 o 
   3   5   5    14664.38    14625.54    279.49 o 
   5   5   5     1120.59     1078.80     38.11 o 
   7   5   5     6892.10     6845.25    128.67 o 
   9   5   5     4560.03     4295.94    128.42 o 
  11   5   5      165.10      156.10     26.93 o 
  13   5   5     2622.32     2378.95    127.46 o 
  15   5   5     1080.97      875.14     91.65 o 
  17   5   5      532.55      543.23     66.48 o 
   1   7   5     4249.45     4057.17     88.94 o 
   3   7   5     3769.07     3662.94     83.21 o 
   5   7   5     1162.30     1225.20     49.26 o 
   7   7   5      526.09      433.70     47.91 o 
   9   7   5     2128.58     1980.24     97.24 o 
  11   7   5     1298.12     1407.79     68.84 o 
  13   7   5     4163.56     4029.57    134.66 o 
  15   7   5     2081.54     2204.67     99.14 o 
  17   7   5     1390.89     1506.01    119.70 o 
   1   9   5     4394.98     4241.38     93.09 o 
   3   9   5     2494.90     2351.13    142.84 o 
   5   9   5     5794.00     5691.15    161.90 o 
   7   9   5     1690.92     1562.90     62.75 o 
   9   9   5     3078.41     3070.36    105.89 o 
  11   9   5     1253.51     1258.93     66.76 o 
  13   9   5      710.77      650.14     76.44 o 
  15   9   5     1176.00     1396.02     89.99 o 
   1  11   5     5560.84     5457.08    110.97 o 
   3  11   5     4547.79     4484.22    122.39 o 
   5  11   5     7116.55     7163.50    167.98 o 
   7  11   5     1556.65     1693.05     82.52 o 
   9  11   5     1999.09     1904.18     89.99 o 
  11  11   5     5358.34     4934.81    155.38 o 
  13  11   5     3650.36     3545.34    151.51 o 
  15  11   5     1036.64      973.04     97.09 o 
   1  13   5     1641.24     1688.59     79.63 o 
   3  13   5     3625.34     3577.97    110.96 o 
   5  13   5     3396.25     3320.80    111.02 o 
   7  13   5     1688.45     1834.88     94.13 o 
   9  13   5     1325.88     1178.67     81.01 o 
  11  13   5     1341.20     1353.77     89.56 o 
  13  13   5     2018.61     2062.63    124.99 o 
   1  15   5     1869.06     1843.62    123.53 o 
   3  15   5     2694.31     2586.76     97.25 o 
   5  15   5     2100.55     1903.12     94.31 o 
   7  15   5     2511.15     2532.76    103.02 o 
   9  15   5     2887.54     2835.90    111.56 o 
  11  15   5     2011.51     1882.57    107.96 o 
  13  15   5     1457.63     1697.26    190.68 o 
   1  17   5      903.06      855.29     89.33 o 
   3  17   5     2694.54     2755.84    135.29 o 
   5  17   5     1009.16     1043.28    125.14 o 
   7  17   5     1128.13     1100.32     82.59 o 
   9  17   5      869.94      889.48     78.08 o 
  11  17   5      723.32      720.67     73.40 o 
   1  19   5     1472.83     1249.00    148.65 o 
   3  19   5      361.57      289.49     62.28 o 
   5  19   5      781.08      874.86    107.26 o 
   7  19   5     1293.53     1440.29     96.01 o 
   1  21   5     1012.37      925.89    102.29 o 
   3  21   5     1144.87     1147.95    223.23 o 
   2   0   6     2028.37     2097.32     94.30 o 
   6   0   6     1451.42     1351.09     80.91 o 
  10   0   6      590.93      673.19    104.36 o 
  14   0   6      184.33      154.91     73.23 o 
   0   2   6     1113.64     1093.22     77.96 o 
   2   2   6     4641.63     4595.82    101.34 o 
   4   2   6     3606.04     3200.79     82.96 o 
   6   2   6    10283.02    10174.93    171.95 o 
   8   2   6     1359.38     1347.81     75.46 o 
  10   2   6     8309.87     7945.34    179.93 o 
  12   2   6     3018.15     3136.83    138.96 o 
  14   2   6     2743.58     2865.08    138.51 o 
  16   2   6      530.31      372.26     68.19 o 
   2   4   6     1611.12     1632.26     59.32 o 
   4   4   6       88.04       70.47     24.19 o 
   6   4   6      153.85      187.20     36.33 o 
   8   4   6      188.43      167.16     35.91 o 
  10   4   6     1519.16     1335.65     79.67 o 
  12   4   6       11.16      -17.21     34.02 o 
  14   4   6     2115.36     1977.27    122.97 o 
  16   4   6      360.62      452.07     74.64 o 
   0   6   6    13591.17    13344.85    294.53 o 
   2   6   6     1715.09     1581.77     60.59 o 
   4   6   6    10214.07     9451.67    195.84 o 
   6   6   6     2775.60     2705.05     96.80 o 
   8   6   6    24516.53    23827.95    489.89 o 
  10   6   6     1035.47      988.20     71.30 o 
  12   6   6     5576.56     5298.15    151.92 o 
  14   6   6     1177.39     1189.99    106.69 o 
  16   6   6     4292.36     4549.87    187.29 o 
   2   8   6      642.02      602.04     43.03 o 
   4   8   6     2663.76     2535.84     92.03 o 
   6   8   6     1032.99      993.22     69.77 o 
   8   8   6       85.24      135.89     36.68 o 
  10   8   6      210.32      212.14     42.47 o 
  12   8   6     1183.72     1061.74     79.00 o 
  14   8   6      782.13      756.03     72.08 o 
   0  10   6     4572.83     4568.13    158.21 o 
   2  10   6     7526.45     7370.22    169.75 o 
   4  10   6      179.49      133.35     35.52 o 
   6  10   6    10056.53     9705.06    211.75 o 
   8  10   6      248.83      274.48     59.21 o 
  10  10   6     6315.27     6164.38    169.11 o 
  12  10   6      238.39      229.45     46.12 o 
  14  10   6     3093.88     3426.11    135.34 o 
   2  12   6      581.00      621.57     56.55 o 
   4  12   6      216.51      213.07     40.64 o 
   6  12   6     1382.39     1431.92    109.15 o 
   8  12   6      120.11      151.06     39.57 o 
  10  12   6      241.19      217.13     46.94 o 
  12  12   6       69.48       96.05     41.80 o 
   0  14   6     2241.55     2446.70    176.62 o 
   2  14   6     1448.44     1372.75    109.51 o 
   4  14   6     4683.12     4341.57    219.74 o 
   6  14   6     2387.77     2126.63    100.04 o 
   8  14   6     1004.32     1009.67     80.68 o 
  10  14   6     2395.99     2471.52    110.48 o 
  12  14   6     2416.65     2684.31    123.59 o 
   2  16   6       39.98       -0.23     38.06 o 
   4  16   6       41.23       74.53     75.47 o 
   6  16   6      331.52      237.16     48.06 o 
   8  16   6       48.21       52.33     41.06 o 
  10  16   6      391.86      429.29     60.51 o 
   0  18   6     6936.45     7366.06    345.71 o 
   2  18   6     3850.10     3903.97    171.90 o 
   4  18   6     2356.83     2098.61    231.85 o 
   6  18   6      602.13      727.76    235.82 o 
   1   1   7     6172.18     6137.23    127.74 o 
   3   1   7     3561.66     3566.40     93.66 o 
   5   1   7     3128.65     2899.93     84.52 o 
   7   1   7     2662.32     2500.36    103.79 o 
   9   1   7     2357.27     2364.85    121.53 o 
  11   1   7     1527.34     1786.80    156.41 o 
  13   1   7     1354.58     1367.78    113.87 o 
  15   1   7     2541.63     2622.17    171.02 o 
   1   3   7     2483.17     2454.23     77.57 o 
   3   3   7     2065.40     2080.90     71.03 o 
   5   3   7     2236.10     2107.59     86.85 o 
   7   3   7     4518.75     4567.64    132.51 o 
   9   3   7     4394.14     4410.98    183.12 o 
  11   3   7      808.28      788.97     86.18 o 
  13   3   7      982.52      878.12     99.30 o 
  15   3   7      846.15      845.55    123.30 o 
   1   5   7     3292.32     3237.53     89.50 o 
   3   5   7     3273.12     3201.71     88.57 o 
   5   5   7      943.95      977.51     98.05 o 
   7   5   7      382.69      374.37     91.83 o 
   9   5   7       81.61      129.88     39.20 o 
  11   5   7     1055.67      886.15     91.43 o 
  13   5   7     4411.01     4323.92    181.03 o 
   1   7   7     2766.29     2747.92    130.90 o 
   3   7   7     2721.76     2599.28     97.94 o 
   5   7   7     3424.77     3104.29    108.55 o 
   7   7   7     2171.70     2125.66     93.08 o 
   9   7   7      751.71      694.40     64.75 o 
  11   7   7     2317.15     2230.88    118.23 o 
  13   7   7     1491.63     1722.73    221.41 o 
   1   9   7     4808.60     4579.83    132.31 o 
   3   9   7     1803.87     1798.61    129.64 o 
   5   9   7      293.49      280.05     54.10 o 
   7   9   7       73.64        4.81     31.56 o 
   9   9   7       37.06       97.94     38.98 o 
  11   9   7      727.97      737.73     72.60 o 
  13   9   7     1068.37     1128.84     88.79 o 
   1  11   7     3738.19     3459.50    210.53 o 
   3  11   7     2460.13     2376.27    108.01 o 
   5  11   7     1079.93      882.74     95.62 o 
   7  11   7     2290.99     2183.22     99.48 o 
   9  11   7      811.94      847.94     75.71 o 
  11  11   7     1661.87     1741.90    107.48 o 
   1  13   7     4004.51     3886.50    164.38 o 
   3  13   7     2692.13     2327.23    209.94 o 
   5  13   7      824.04      816.08    128.38 o 
   7  13   7     1976.69     1868.13    108.97 o 
   9  13   7     1459.71     1462.51     99.17 o 
   1  15   7     1354.83     1221.41    109.33 o 
   3  15   7      526.31      506.58     79.20 o 
   5  15   7      541.69      535.47     82.47 o 
   7  15   7      834.60      662.56     70.29 o 
   1  17   7      274.04      272.80     74.04 o 
   3  17   7     1527.31     1548.05    127.56 o 
   0   0   8     8008.93     8081.56    322.30 o 
   4   0   8     3337.93     3081.28    377.98 o 
   8   0   8     5240.84     5463.40    278.10 o 
  12   0   8     2154.10     1990.78    202.47 o 
   2   2   8      328.34      223.89     36.15 o 
   4   2   8      164.02      165.07     40.14 o 
   6   2   8        5.78       22.63     32.74 o 
   8   2   8      353.50      323.06     63.68 o 
  10   2   8      242.42      255.30     61.08 o 
  12   2   8      182.22      151.57     54.34 o 
   0   4   8     2290.36     2234.28    112.38 o 
   2   4   8     6412.48     6352.39    139.34 o 
   4   4   8     1771.30     1588.37     97.18 o 
   6   4   8     5071.32     5155.38    149.64 o 
   8   4   8     2629.15     2517.83    146.35 o 
  10   4   8     3525.53     3297.87    382.55 o 
  12   4   8      645.97      640.04     85.87 o 
   2   6   8      312.76      231.07     44.22 o 
   4   6   8      275.61      246.49     44.61 o 
   6   6   8      382.76      355.45     53.28 o 
   8   6   8       98.02      106.85     39.06 o 
  10   6   8       83.17      -42.07     40.50 o 
   0   8   8     4782.49     4708.97    257.68 o 
   2   8   8     1117.89     1171.96     82.29 o 
   4   8   8     6877.65     6591.92    242.00 o 
   6   8   8     8295.01     7647.35    194.95 o 
   8   8   8     3470.85     3159.46    148.67 o 
  10   8   8     4916.92     4409.04    149.75 o 
   2  10   8       22.94       18.17     42.12 o 
   4  10   8        0.57      -27.82     31.25 o 
   6  10   8       63.26       98.74     40.43 o 
   8  10   8      105.20       78.56     42.44 o 
   0  12   8     2160.20     2225.19    209.38 o 
   2  12   8      704.31      628.71    101.31 o 
   4  12   8     2671.41     2410.29    248.22 o 
   6  12   8      626.57      643.59     69.59 o 
   2  14   8      103.69       41.66     68.74 o 
   4  14   8        2.41      -14.67     45.08 o 
   1   1   9      529.71      561.46     52.96 o 
   3   1   9     2232.33     2290.13    100.39 o 
   5   1   9     1873.68     1986.83    136.17 o 
   7   1   9     1706.65     1709.80    129.61 o 
   9   1   9      886.61     1002.45    106.49 o 
   1   3   9     2691.81     2615.60     91.89 o 
   3   3   9     2495.73     2441.46    105.41 o 
   5   3   9      481.84      483.20     61.86 o 
   7   3   9     1983.15     2102.64    185.11 o 
   9   3   9     1693.81     1944.24    142.93 o 
   1   5   9     3350.01     3126.29    139.40 o 
   3   5   9      678.70      765.44    102.49 o 
   5   5   9     2422.77     2349.20    107.10 o 
   7   5   9      659.12      556.08     65.67 o 
   1   7   9     2671.46     2679.74    277.98 o 
   3   7   9      413.74      344.78     55.69 o 
   5   7   9      514.12      469.28     62.28 o 
   7   7   9      443.27      472.18     65.56 o 
   1   9   9     2438.99     2533.54    142.95 o 
   3   9   9     1311.90     1022.30    106.54 o 
   5   9   9      484.64      439.17     63.10 o 
   1  11   9     1036.33      822.96    102.03 o 
   2   0  10      460.47      399.34    105.22 o 
   0   2  10     2247.51     2210.56    134.57 o 
   2   2  10     1595.82     1690.31    107.07 o 
                                                 
